# Supplementary material for: First Report on the Occurrence of Tetrodotoxins in Bivalve Mollusks in The Netherlands
Source: Toxins (Basel). 2018 Nov 1;10(11):450. doi: 10.3390/toxins10110450 (PMC6265950; doi:10.3390/toxins10110450)
Supplement: Supplementary file 1 [file toxins-10-00450-s001.zip]

Archive with 1 entries (1 files):
- toxins-357359-SI.xlsx
