# Supplementary material for: First Report on the Occurrence of Tetrodotoxins in Bivalve Mollusks in The Netherlands
Source: Toxins (Basel). 2018 Nov 1;10(11):450. doi: 10.3390/toxins10110450 (PMC6265950; doi:10.3390/toxins10110450)
Supplement: Supplementary file 1 [file toxins-10-00450-s001.zip › toxins-357359-SI.xlsx]

## Sheet: Sheet1
Supplementary material: Table S1 TTX HRMS library used
Name	abbreviation	Standard available @RIKILT	Supplier	CAS NO	LC-Method	Expected Tr	Molecular formula	Exact mass	[M+H]+		Fragment 1+ elemental composition	Fragment 1+ exact mass	Fragment 2+ elemental composition	Fragment 2+ exact mass
tetrodotoxin	TTX; araregai toxin; maculotoxin; spheroidine; tarichatoxin; tectin	YES	Cifga, Spain; Tocris Bioscience, United states; Latoxan, France	4368-28-9	HILIC	9.47	C11H17N3O8	319.102	320.109		C11H15N3O7	302.098	C11H13N3O6	284.088
4-cys tetrodotoxin	4-cysTTX; 4-cystetrodotoxin; 4-cysteineTTX; 4-S-cysteinyltetrodotoxin	NO		853013-71-5	HILIC		C14H22N4O9S	422.111	423.118		C14H20N4O8S	405.107	C14H18N4O7S	387.097
4-epi tetrodotoxin	4-epiTTX	YES	Cifga, Spain	98242-82-1	HILIC		C11H17N3O8	319.102	320.109		C11H15N3O7	302.098	C11H13N3O6	284.088
4-epi-5,6,11-trideoxy tetrodotoxin	4-epi-5,6,11-trideoxyTTX	NO		172339-07-0	HILIC		C11H17N3O5	271.117	272.124		C11H15N3O4	254.114	C11H13N3O3	236.103
4-epi-5,11-dideoxy tetrodotoxin	4-epi-5,11-dideoxyTTX	NO		253674-54-3	HILIC		C11H17N3O6	287.112	288.119		C11H15N3O5	270.108	C11H11N3O4	250.082
6-epi tetrodotoxin	6-epiTTX	NO		112318-40-8	HILIC		C11H17N3O8	319.102	320.109		C11H15N3O7	302.098	C11H13N3O6	284.088
8-epi-5,6,11-trideoxy tetrodotoxin	8-epi-5,6,11-trideoxyTTX	NO		915090-81-2	HILIC		C11H17N3O5	271.117	272.124		C11H15N3O4	254.114	C11H15N3O3	238.119
4,4a-anhydro-5,6,11-trideoxy tetrodotoxin	4,4a-anhydro-5,6,11-trideoxyTTX	NO		1414347-87-7	HILIC		C11H15N3O4	253.106	254.114		C11H13N3O3	236.103	C11H11N3O2	218.092
4,9-anhydro tetrodotoxin	4,9-anhydroTTX	YES	Cifga, Spain; Tocris Bioscience, United states; Toronto Research, Canada	13072-89-4	HILIC	7.52	C11H15N3O7	301.091	302.098		C11H13N3O6	284.088	C11H11N3O5	266.077
4,9-anhydro-6-epi tetrodotoxin	4,9-anhydro-6-epiTTX	NO		113565-40-5	HILIC		C11H15N3O7	301.091	302.098		C11H13N3O6	284.088	C11H11N3O5	266.077
4,9-anhydro-5,6,11-trideoxy tetrodotoxin	4,9-anhydro-5,6,11-trideoxyTTX	NO		915091-05-3	HILIC		C11H15N3O4	253.106	254.114		C11H13N3O3	236.103	C11H11N3O2	218.092
4,9-anhydro-8-epi-5,6,11-trideoxy tetrodotoxin	4,9-anhydro-8-epi-5,6,11-trideoxyTTX	NO		1414347-84-4	HILIC		C11H15N3O4	253.106	254.114		C11H13N3O3	236.103	C11H11N3O2	218.092
4,9-anhydro-10-hemiketal-5-deoxy tetrodotoxin	4,9-anhydro-10-hemiketal-5-deoxyTTX	NO		1656245-20-3	HILIC		C11H15N3O6	285.096	286.103		C11H13N3O5	268.093	C11H11N3O4	250.082
4-deoxy tetrodotoxin	4-deoxyTTX	NO		7724-41-6	HILIC		C11H17N3O7	303.107	304.114		C11H15N3O6	286.103	C11H13N3O5	268.093
5-deoxy tetrodotoxin	5-deoxyTTX	NO		237432-16-5	HILIC		C11H17N3O7	303.107	304.114		C11H15N3O6	286.103	C11H13N3O5	268.093
6-deoxy tetrodotoxin	6-deoxyTTX; 6-dehydroxytetrodotoxin; 6-dehydroxyTTX	NO		1432587-11-5	HILIC		C11H17N3O7	303.107	304.114		C11H15N3O6	286.103	C11H13N3O5	268.093
11-deoxy tetrodotoxin	11-deoxyTTX	YES	Cifga, Spain	112174-24-0	HILIC		C11H17N3O7	303.107	304.114		C11H15N3O6	286.103	C11H13N3O5	268.093
5,11-dideoxy tetrodotoxin	5,11-dideoxyTTX	NO		253674-36-1	HILIC		C11H17N3O6	287.112	288.119		C11H15N3O5	270.108	C11H13N3O4	252.098
6,11-dideoxy tetrodotoxin	6,11-dideoxyTTX	NO		1000415-63-3	HILIC		C11H17N3O6	287.112	288.119		C11H15N3O5	270.108	C11H13N3O4	252.098
5,6,11-trideoxy tetrodotoxin	5,6,11-trideoxyTTX	YES	Cifga, Spain	172228-91-0	HILIC		C11H17N3O5	271.117	272.124		C11H15N3O4	254.114	C11H13N3O3	236.103
4,9,11-trideoxy-4,9-epoxy tetrodotoxin	4,9,11-trideoxy-4,9-epoxy-TTX	NO		113507-22-5	HILIC		C11H15N3O6	285.096	286.103		C11H13N3O5	268.093	C11H11N3O4	250.082
11-nor tetrodotoxin-6(R)-ol	11-norTTX-6(R)-ol	NO		81520-41-4	HILIC		C10H15N3O7	289.091	290.098		C10H13N3O6	272.088	C10H11N3O5	254.077
11-nor tetrodotoxin-6(S)-ol	11-norTTX-6(S)-ol	NO		156336-07-1	HILIC		C10H15N3O7	289.091	290.098		C10H13N3O6	272.088	C10H11N3O5	254.077
11-nor tetrodotoxin-6,6-diol	11-norTTX-6,6-diol	NO		81474-40-0	HILIC		C10H15N3O8	305.086	306.093		C10H13N3O7	288.083	C10H11N3O6	270.072
11-oxo tetrodotoxin	11-oxoTTX	NO		123665-88-3	HILIC		C11H17N3O9	335.096	336.104		C11H15N3O8	318.093	C11H13N3O7	300.083
1-hydroxy-4,4a-anhydro-8-epi-5,6,11-trideoxy tetrodotoxin	1-hydroxy-4,4a-anhydro-8-epi-5,6,11-trideoxyTTX	NO		1414347-86-6	HILIC		C11H15N3O5	269.101	270.108		C11H13N3O4	252.098	C11H11N3O3	234.087
1-hydroxy-8-epi-5,6,11-trideoxy tetrodotoxin	1-hydroxy-8-epi-5,6,11-trideoxyTTX	NO		1414347-85-5	HILIC		C11H17N3O6	287.112	288.119		C11H15N3O5	270.108	C11H13N3O4	252.098
1-hydroxy-5,11-dideoxy tetrodotoxin	1-hydroxy-5,11-dideoxyTTX	NO		146689-16-9	HILIC		C11H17N3O7	303.107	304.114		C11H15N3O6	286.103	C11H13N3O5	268.093
chiriquitoxin	CHTX	NO		61132-15-8	HILIC		C13H20N4O10	392.118	393.125		C13H18N4O9	375.115	C13H16N4O8	357.104
tetrodotoxin-8-O-hemisuccinate	TTX-8-O-hemisuccinate; 8-succinyltetrodotoxin	NO		236749-99-8	HILIC		C15H19N3O10	401.107	402.114		C15H17N3O9	384.104	C15H15N3O8	366.093
tetrodotoxin-11-carboxylic acid	TTX-11-carboxylic acid	NO		156336-08-2	HILIC		C11H15N3O9	333.081	334.088		C11H13N3O8	316.078	C11H11N3O7	298.067
